# Supplementary material for: Profiling of Campylobacter jejuni Proteome in Exponential and Stationary Phase of Growth
Source: Front Microbiol. 2017 May 18;8:913. doi: 10.3389/fmicb.2017.00913 (PMC5435804; doi:10.3389/fmicb.2017.00913)
Supplement: Supplementary Table 1 — CosR-binding box sequences of genes used in the bioinformatic analysis. [file Table1.XLSX]

## Sheet: List1
C. jejuni strain	CosR box sequence (5'-3')
	ahpC	cmeA	cosR	dps	katA	luxS	sodB
00-2425	TATCAATAAAATTTATTATTT	TTGTAATAAAAATTACAATTT	AAAAAATATTAATTTTTTTTT	TAATAATAATAATTATTATTT	AATTAATAAAATTTATTATTT	ATTCTTAGACAATTTATATTT	AGTACAACTTTTTTCATATTT
00-2426	TATCAATAAAATTTATTATTT	TTGTAATAAAAATTACAATTT	AAAAAATATTAATTTTTTTTT	TAATAATAATAATTATTATTT	AATTAATAAAATTTATTATTT	ATTCTTAGACAATTTATATTT	AGTACAACTTTTTTCATATTT
00-2544	TATCAATAAAATTTATTATTT	TTGTAATAAAAATTACAATTT	AAAAAATATTAATTTTTTTTT	TAATAATAATAATTATTATTT	AATTAATAAAATTTATTATTT	AATTAATAAAATTTATTATTT	AGTACAACTTTTTTCATATTT
81116	TATCAATAAAATTTATTATTT	TTGTAATAAAAATTACAATTT	AAAAAATATTAATTTTTTTTT	TTGTAATAAAAATTACAATTT	TTCAAAATAAATTTAGTTTTT	ATTCTTAGACAATTTATATTT	AGTACAACTTTTTTCACATTT
81-176	TATCAATAAAATTTATTATTT	TGGTTAATAAAATTATTTTTT	AAAAAATATTAATTTTTTTTT	TAATAATAATAATTATTATTT	TTCAAAATAAATTTAGTTTTT	ATTCTTAGACAATTTATATTT	AGTACAACTTTTTTCATATTT
M1	TATCAATAAAATTTATTATTT	AATGAGTAAAATTTAATCTTG	AAAAAATATTAATTTTTTTTT	AATTAATAATAATTATTATTT	AATTAATAAAATTTATTATTT	ATTCTTAGACAATTTATATTT	AGTACAACTTTTTTCATATTT
NCTC 11168	TATCAATAAAATTTATTATTT	TTGTAATAAAAATTACAATTT	AAAAAATATTAATTTTTTTTT	TATAATAAAAATTTTTAATTA	AATTAATAAAATTTATTATTT	ATTCTTAGACAATTTATATTT	AGTACAACTTTTTTCATATTT
NCTC 11168BN	TATCAATAAAATTTATTATTT	TTGTAATAAAAATTACAATTT	AAAAAATATTAATTTTTTTTT	TAATAATAATAATTATTATTT	AATTAATAAAATTTATTATTT	ATTCTTAGACAATTTATATTT	AGTACAACTTTTTTCATATTT
RM1221	TATCAATAAAATTTATTATTT	TGGTTAATAAAATTATTTTTA	AAAAAATATTAATTTTTTTTT	AATTAATAATAATTATTATTT	TTCAAAATAAATTTAGTTTTT	ATTCTTAGACAATTTATATTT	AGTACAACTTTTTTCATATTT
